# Supplementary material for: Saccharomyces cerevisiae Genes Involved in Survival of Heat Shock
Source: G3 (Bethesda). 2013 Oct 18;3(12):2321–33. doi: 10.1534/g3.113.007971 (PMC3852394; doi:10.1534/g3.113.007971)
Supplement: Supporting Information [file supp_g3.113.007971_FileS1.xlsx]

## Sheet: Exponential_Resistant
Exponential_Resistant
NON-ESSENTIAL
	SystematicName	Standard Name	Alias	Rating
	YOL165C	aad15		4
	YBR077C	slm4	gse1,ego3,nir1	3
	YBR249C	aro4		3
	YDL017W	cdc7	sas1,lsd6	3
	YDL172C			3
	YDR007W	trp1		3
	YDR008C			3
	YDR079W	pet100		3
	YDR354W	trp4		3
	YDR425W	snx41		3
	YGL026C	trp5		3
	YGL105W	arc1		3
	YGL148W	aro2		3
	YGR028W	msp1	yta4	3
	YGR163W	gtr2		3
	YGR175C	erg1		3
	YHL029C	oca5		3
	YJL002C	ost1	nlt1	3
	YJL026W	rnr2	crt6	3
	YJL148W	rpa34	a34.5	3
	YJR060W	cbf1	cp1,cep1,cpf1	3
	YKR007W	meh1	ego1,gse2	3
	YKR027W	bch2	fmp50	3
	YLL020C			3
	YLR167W	rps31	s31e,s37,s31,rps37,ub13,ys24,ubi3	3
	YML106W	ura5	pyr5	3
	YMR016C	sok2		3
	YMR052W	far3		3
	YNL248C	rpa49	a49	3
	YOR082C			3
	YOR096W	rps7a	rps30,s7e,s7a,rp30	3
	YOR299W	bud7		3
	YPL184C	mrn1	ptr69	3
	YPL208W	rkm1		3
	YPL226W	new1		3
	YAL064W			2
	YBL089W	avt5		2
	YCL004W	pgs1	pel1,YCL003	2
	YCL063W	vac17	YCL062W	2
	YCR095C	oca4		2
	YDR048C			2
	YDR067C	oca6		2
	YDR128W	mtc5	sea3	2
	YDR148C	kgd2		2
	YER090W	trp2		2
	YGL178W	mpt5	htr1,puf5,uth4	2
	YGL197W	mds3		2
	YGL215W	clg1		2
	YGR117C			2
	YHR158C	kel1		2
	YHR202W			2
	YIL038C	not3		2
	YIL052C	rpl34b	l34e,l34b	2
	YIL057C	rgi2		2
	YIL103W	dph1	kif48	2
	YJL005W	cyr1	tsm0185,cdc35,hsr1,sra4,fil1	2
	YJL008C	cct8		2
	YJL025W	rrn7		2
	YJR053W	bfa1	ibd1	2
	YJR057W	cdc8		2
	YJR082C	eaf6		2
	YKL051W	sfk1		2
	YKL153W			2
	YKR041W			2
	YLR178C	tfs1	dka1	2
	YLR252W			2
	YLR402W			2
	YLR422W			2
	YLR436C	ecm30		2
	YML001W	ypt7	vam4,ast4	2
	YMR170C	ald2		2
	YMR210W			2
	YMR216C	sky1		2
	YMR304W	ubp15		2
	YNL067W	rpl9b	l6,l8b,l9b,rp24,yl11	2
	YOR139C			2
	YOR290C	snf2	swi2,haf1,tye3,gam1	2
	YPL261C			2
	YPL279C			2
	YPR074C	tkl1		2
	YBR059C	akl1		1
	YBR084C-A	rpl19a	yl14,rpl5l,l19a,l23a,l19e	1
	YBR288C	apm3	yks6	1
	YDL240W	lrg1		1
	YDR024W	fyv1		1
	YDR025W	rps11a	rp41a,s18a,s11a,ys12,s17	1
	YDR449C	utp6		1
	YFL001W	deg1	pus3,hrm3	1
	YHR167W	thp2		1
	YLR347C	kap95	rsl1	1
	YLR388W	rps29a	s14,s29a,s36a,ys29,ys29a	1
	YML121W	gtr1		1
	YMR143W	rps16a	s16a,s9,rp61r,	1
	YNL326C	pfa3		1
	YNR070W	pdr18		1
	YOL036W			1
	YOL143C	rib4		1
	YOR014W	rts1	scs1	1
	YOR017W	pet127		1
	YPL015C	hst2		1
	YPL085W	sec16	lpf1	1

## Sheet: Exponential_Sensitive
Exponential_Sensitive
NON-ESSENTIAL
	Systematic Name	Standard Name	Alias	Rating
	YAL047C	spc72	ldb4	-4
	YBR127C	vma2	vat2 atpsv	-4
	YCR047C	bud23		-4
	YDR176W	ngg1	swi7 ada3	-4
	YDR195W	ref2		-4
	YDR207C	ume6	nim2 car80 rim16	-4
	YDR432W	npl3	nop3 mtr13 nab1 mts1	-4
	YDR466W	pkh3		-4
	YDR529C	qcr7	ucr7 cor4 cro1	-4
	YGL058W	rad6	pso8 ubc2	-4
	YJR006W	pol31	hys2 hus2 sdp5	-4
	YJR073C	opi3	pem2	-4
	YKL037W	aim26		-4
	YLR226W	bur2	cst4	-4
	YLR435W	tsr2		-4
	YNL250W	rad50		-4
	YNL280C	erg24		-4
	YNL296W			-4
	YOR025W	hst3		-4
	YPL042C	ssn3	cdk8 gig2 nut7 ume5 rye5 srb10	-4
	YBL007C	sla1		-3
	YBL038W	mrpl16	yml47	-3
	YBR078W	ecm33		-3
	YBR133C	hsl7		-3
	YBR134W			-3
	YBR179C	fzo1		-3
	YCL007C		cwh36	-3
	YCL008C	stp22	vps23 vpl15	-3
	YCL016C	dcc1		-3
	YCL029C	bik1	pac14 arm5	-3
	YDL115C	iwr1		-3
	YDR017C	kcs1		-3
	YDR149C			-3
	YDR204W	coq4		-3
	YDR299W	bfr2		-3
	YDR318W	mcm21	ctf5	-3
	YDR392W	spt3		-3
	YDR448W	ada2	swi8	-3
	YDR460W	tfb3	rig2	-3
	YGL070C	rpb9	ssu73 b12.6 shi	-3
	YHR011W	dia4		-3
	YHR191C	ctf8		-3
	YJL019W	mps3	yjl018w nep98	-3
	YJL188C	bud19		-3
	YJL189W	rpl39	spb2 rpl46 pub2 yl40 l39 l46 l39e	-3
	YJR129C			-3
	YKL182W	fas1		-3
	YKR024C	dbp7		-3
	YLL026W	hsp104		-3
	YLL027W	isa1		-3
	YLR067C	pet309		-3
	YML018C			-3
	YML021C	ung1		-3
	YML073C	rpl6a	l6e yl16 yl16a l17a l6a rp18	-3
	YMR142C	rpl13b	l13b l13e	-3
	YNL061W	nop2	yna1	-3
	YNL080C	eos1		-3
	YNL223W	atg4	aut2 apg4	-3
	YNL225C	cnm67		-3
	YOR016C	erp4		-3
	YOR024W		irc12	-3
	YOR066W	msa1	yor29-17	-3
	YPL234C	vma11	tfp3 cls9	-3
	YPR036W	vma13	cls11	-3
	YPR101W	snt309	ntc25	-3
	YAL002W	vps8	fun15 vpl8 vpt8	-2
	YAL012W	cys3	cyi1 str1 fun35	-2
	YAL021C	ccr4	nut21 fun27	-2
	YAL033W	pop5	fun53	-2
	YBL082C	alg3	rhk1	-2
	YBL100C			-2
	YBR003W	coq1		-2
	YBR009C	hhf1		-2
	YBR035C	pdx3		-2
	YBR163W	exo5	dem1	-2
	YBR188C	ntc20		-2
	YBR200W	bem1	sro1	-2
	ybr266c	slm6		-2
	YBR267W	rei1		-2
	YCL027W	fus1		-2
	YCL039W	gid7	moh2	-2
	YDR028C	reg1	srn1 spp43 pzf240 hex2	-2
	YDR081C	pdc2		-2
	YDR230W			-2
	YDR231C	cox20		-2
	YDR255C	rmd5		-2
	YDR300C	pro1		-2
	YDR347W	mrp1		-2
	YDR369C	xrs2		-2
	YDR377W	atp17		-2
	YDR405W	mrp20	mrpl41 yml41	-2
	YDR469W	sdc1		-2
	YDR505C	psp1	gin5	-2
	YDR537C			-2
	YEL031W	spf1	pio1 per9 cod1	-2
	YEL033W	mtc7		-2
	YER029C	smb1	sm b smb	-2
	YER077C			-2
	YER088C	dot6	pbf2	-2
	YER110C	kap123	yrb4	-2
	YER151C	ubp3	blm3	-2
	YFL025C	bst1		-2
	YFL031W	hac1	ern4 ire15	-2
	YFL032W			-2
	YGL043W	dst1	s-ii tfiis p37 sii ppr2	-2
	YGL168W	hur1		-2
	YGL206C	chc1	swa5	-2
	YGL218W	dubious		-2
	YGL234W	ade5,7		-2
	YGR061C	ade6		-2
	YGR104C	srb5	med18	-2
	YGR285C	zuo1	zuotin	-2
	YGR288W	mal13	malr	-2
	YHL009C	yap3		-2
	YHR039C-A	vma10	yhr039c-b yhr039bc	-2
	YHR051W	cox6		-2
	YHR120W	msh1		-2
	YIL017C	vid28	gid5 yil017w	-2
	YIL031W	ulp2	smt4	-2
	YIL041W	gvp36		-2
	YIL098C	fmc1		-2
	YIL122W	pog1		-2
	YIR018W	yap5		-2
	YJL075C	apq13		-2
	YJR003C			-2
	YJR011C			-2
	YJR050W	isy1	ntc30 utr3	-2
	YJR113C	rsm7		-2
	YJR122W	iba57	caf17	-2
	YLL002W	rtt109	kim2 kat11 rem50	-2
	YLL009C	cox17		-2
	YLL010C	psr1		-2
	YLR061W	rpl22a	rp4 l1c yl31 l22a l22e	-2
	YLR069C	mef1		-2
	YLR079W	sic1	sdb25	-2
	YLR149C			-2
	YLR164W	shh4		-2
	YLR182W	swi6	psl8 sds11	-2
	YLR185W	rpl37A		-2
	YLR234W	top3	edr1	-2
	YLR242C	arv1		-2
	YLR245C	cdd1		-2
	YLR268W	sec22	tsl26 sly2	-2
	YLR338W	opi9		-2
	YLR358C			-2
	YLR374C			-2
	YLR423C	atg17	apg17	-2
	YML006C	gis4		-2
	YMR019W	stb4		-2
	YMR047C	nup116	nsp116	-2
	YMR077C	vps20	vpt20 chm6 vpl10	-2
	YMR147W			-2
	YMR179W	spt21		-2
	YMR191W	spg5		-2
	YMR193W	mrpl24	yml24 yml14 mrpl14	-2
	YMR279C			-2
	YMR307W	gas1	ggp1 cwh52	-2
	YNL012W	spo1		-2
	YNL025C	ssn8	gig3 cycc ume3 srb11 nut9 rye2	-2
	YNL299W	trf5		-2
	YNL322C	kre1		-2
	YOL008W	coq10		-2
	YOL041C	nop12		-2
	YOL050C			-2
	YOL111C	mdy2	get5 tma24	-2
	YOR097C			-2
	YOR334W	mrs2		-2
	YPL024W	rmi1	nce4	-2
	YPL057C	sur1	csg1 bcl21 lpe15	-2
	YPL125W	kap120	lph2	-2
	YPL154C	pep4	pra1 ysca pho9	-2
	YPL161C	bem4	rom7	-2
	YPR061C	jid1		-2
	YPR070W	med1		-2
	YPR087W	vps69		-2
	YPR099C			-2
	YPR100W	mrpl51		-2
	YPR124W	ctr1		-2
	YPR136C			-2
	YPR146C			-2
	YAL013W	dep1	fun54	-1
	YAL026C	drs2	fun38 swa3	-1
	YAL048C	gem1	gon1	-1
	YAL055W	pex22	yaf5	-1
	YAR002W	nup60		-1
	YAR003W	swd1	fun16 cps50 saf49	-1
	YBL027W	rpl19b	rpl5l yl14 l19b l19e l23b	-1
	YBL030C	pet9	op1 anc2 aac2	-1
	YBL045C	cor1	qcr1	-1
	YBR105C	vid24	gid4	-1
	YBR175W	swd3	saf35 cps30	-1
	YBR189W	rps9b	rp21 s9b s13 ys11 s4 rps13a sup46	-1
	YBR278W	dpb3		-1
	YBR279W	paf1		-1
	YCR017C	cwh43		-1
	YCR018C	srd1		-1
	YCR061W		ycr062w	-1
	YDL023C		srf4	-1
	YDL116W	nup84		-1
	YDL146W	ldb17		-1
	YDL189W	rbs1		-1
	YDL191W	rpl35a	l29 sos1 l35a	-1
	YDR027C	vps54	luv1 tcs3 cgp1	-1
	YDR041W	rsm10		-1
	YDR169C	stb3		-1
	YDR175C	rsm24		-1
	YDR177W	ubc1		-1
	YDR181C	sas4		-1
	YDR193W			-1
	YDR372C	vps74	api1 mnn3	-1
	YDR408C	ade8		-1
	YDR433W		kre22	-1
	YDR442W			-1
	YDR483W	kre2	mnt1	-1
	YDR490C	pkh1		-1
	YDR500C	rpl37B		-1
	YDR512C	emi1		-1
	YEL050C	rml2		-1
	YEL062W	npr2		-1
	YER072W	vtc1	phm4 nrf1	-1
	YER116C	slx8		-1
	YER155C	bem2	tsl1 ipl2 sup9	-1
	YFL033C	rim15	tak1	-1
	YFR044C	dug1		-1
	YGL025C	pgd1	hrs1 med3	-1
	YGL103W	rpl28	l29 l15 l28 rp44 yl24 cyh2	-1
	YGL211W	ncs6	ygl210w-a tuc1	-1
	YGL227W	vid30		-1
	YGL246C	rai1		-1
	YGR042W			-1
	YGR105W	vma21		-1
	YGR150C	ccm1	dmr1 rrg2	-1
	YGR200C	elp2	kti3 tot2	-1
	YGR220C	mrpl9	yml9	-1
	YGR228W			-1
	YGR229C	smi1	knr4	-1
	YGR231C	phb2		-1
	YGR255C	coq6		-1
	YHL004W	mrp4		-1
	YHL011C	prs3		-1
	YHL032C	gut1		-1
	YHL033C	rpl8a	mak7 yl5 rp6 l4a l8a l8e	-1
	YHR100C	gep4		-1
	YHR154W	rtt107	esc4	-1
	YHR168W	mtg2		-1
	YHR169W	dbp8		-1
	YIL029C			-1
	YIL065C	fis1	mdv2	-1
	YIL077C			-1
	YIL154C	imp2		-1
	YJL034W	kar2	grp78 bip	-1
	YJL062W	las21	gpi7	-1
	YJL080C	scp160		-1
	YJL101C	gsh1		-1
	YJL128C	pbs2	ssk4 sfs4 hog4	-1
	YJL164C	tpk1	pka1 sra3	-1
	YJL183W	mnn11		-1
	YJL204C	rcy1		-1
	YJL209W	cbp1		-1
	YJR014W	tma22	rbf22	-1
	YJR083C	acf4		-1
	YJR120W			-1
	YKL009W	mrt4		-1
	YKL016C	atp7		-1
	YKL074C	mud2		-1
	YKL212W	sac1	rsd1	-1
	YLR052W	ies3		-1
	YLR055C	spt8		-1
	YLR087C	csf1		-1
	YLR119W	srn2	vps37 vpl16 srn10	-1
	YLR176C	rfx1	crt1	-1
	YLR188W	mdl1		-1
	YLR222C	utp13		-1
	YLR438W	car2	cargb	-1
	YML008C	erg6	vid1 ise1 lis1 sed6	-1
	YML012C-A		yml013c-a	-1
	YML061C	pif1	tst1	-1
	YML090W			-1
	YMR035W	imp2		-1
	YMR105C	pgm2	gal5	-1
	YMR117C	spc24		-1
	YMR151W	yim2		-1
	YMR152W	yim1		-1
	YMR157C	aim36	fmp39	-1
	YMR158W	mrps8		-1
	YMR166C			-1
	YMR263W	sap30		-1
	YMR312W	elp6	tot6 kti4 hap3	-1
	YNL076W	mks1	lys80	-1
	YNL199C	gcr2		-1
	YNL219C	alg9		-1
	YNL224C	sqs1	pfa1	-1
	YNL226W			-1
	YNL230C	ela1		-1
	YNL288W	caf40		-1
	YNL324W			-1
	YNR006W	vps27	vpt27 vpl23 ssv17 grd11 did7	-1
	YOL110W	shr5	erf4	-1
	YOL112W	msb4		-1
	YOL113W	skm1		-1
	YOL116W	msn1	mss10 phd2 hrb382 fup1	-1
	YOL142W	rrp40	mtr14	-1
	YOR054C	vhs3	yor29-05	-1
	YOR209C	npt1		-1
	YOR354C	msc6		-1
	YOR371C	gpb1	krh2	-1
	YPL157W	tgs1		-1
	YPL173W	mrpl40	yml40	-1
	YPL215W	cbp3		-1
	YPL227C	alg5		-1
	YPR040W	tip41		-1
	YPR053C			-1
	YPR116W	rrg8		-1
	YPR119W	clb2		-1
	YPR135W	ctf4	pob1 chl15	-1

## Sheet: Stationary_Resistant
Stationary_Resistant
NON-ESSENTIAL
	Systematic Name	Standard Name	Alias	Rating
	YAL021C	ccr4	nut21 fun27	3
	YAL033W	pop5	fun53	3
	YAL059W	ecm1		1
	YAL064W			3
	YAR018C	kin3	fun52 npk1	1
	YBL026W	lsm2	smx5 snp3	3
	YBL027W	rpl19b	l23b l19b rpl5l l19e ribosomal 60s subunit protein l19b yl14	3
	YBL033C	rib1	gtp cyclohydrolase ii	3
	YBL034C	stu1		3
	YBL072C	rps8a	ys9 rp19 s8a s14a s8e ribosomal 40s subunit protein s8a	3
	YBL093C	rox3	nut3 ssn7 med19	2
	YBL104C	sea4	ybl103c-a	2
	YBR031W	rpl4a	rp2 l4 l4a ribosomal 60s subunit protein l4a yl2 l2a	2
	YBR035C	pdx3		2
	YBR073W	rdh54	dna-dependent atpase rdh54 tid1	2
	YBR077C	slm4	gse1 nir1 ego3	3
	YBR084C-A	rpl19a	rpl5l l19e l19a ribosomal 60s subunit protein l19a l23a yl14	3
	YBR101C	fes1		2
	YBR153W	rib7		3
	YBR156C	sli15		1
	YBR162C	tos1		1
	YBR207W	fth1		2
	YBR216C	ybp1		1
	YBR219C			3
	YBR224W			1
	YBR225W			2
	YBR226C			2
	YBR231C	swc5	aor1	3
	YBR245C	isw1	chromatin-remodeling atpase isw1 sgn2	1
	YBR261C	tae1	ntm1	2
	YCL011C	gbp2	rlf6	3
	YCL037C	sro9		1
	YCL058C	fyv5	mdf1	2
	YCL063W	vac17	ycl062w	1
	YCR003W	mrpl32	yml32 mitochondrial 54s ribosomal protein yml32	2
	YCR051W			2
	YCR053W	thr4	threonine synthase thr4	2
	YCR063W	bud31	cwc14	2
	YCR067C	sed4		1
	YCR086W	csm1		1
	YCR095C	oca4		3
	YCR101C			2
	YDL004W	atp16	f1f0 atp synthase subunit delta	2
	YDL017W	cdc7	sas1 lsd6	3
	YDL020C	rpn4	son1 ufd5	2
	YDL035C	gpr1		2
	YDL039C	prm7	ydl038c	3
	YDL040C	nat1	aaa1 naa15	3
	YDL060W	tsr1		3
	YDL061C	rps29b	ys29b s36b s29b ribosomal 40s subunit protein s29b s14 ys29	3
	YDL063C			3
	YDL081C	rpp1a	ribosomal protein p1a rpla1	2
	YDL113C	atg20	cvt20 snx42	1
	YDL117W	cyk3		3
	YDL118W			2
	YDL119C			1
	YDL136W	rpl35b	l29 l35b ribosomal 60s subunit protein l35b sos2	1
	YDL138W	rgt2		2
	YDL179W	pcl9		1
	YDR007W	trp1	phosphoribosylanthranilate isomerase trp1	3
	YDR008C			3
	YDR034W-B			2
	YDR063W	aim7	gmf1 gmf glia maturation factor	1
	YDR067C	oca6		1
	YDR076W	rad55		2
	YDR080W	vps41	vam2 fet2 vpl20 svl2 cvt8	1
	YDR083W	rrp8		1
	YDR121W	dpb4		2
	YDR128W	mtc5	sea3	2
	YDR130C	fin1		1
	YDR159W	sac3	lep1	3
	YDR161W			1
	YDR179C	csn9		2
	YDR219C	mfb1		1
	YDR225W	hta1	spt11 h2a1	1
	YDR267C	cia1		1
	YDR274C			3
	YDR288W	nse3		1
	YDR294C	dpl1	bst1 sphinganine-1-phosphate aldolase dpl1	3
	YDR295C	hda2	plo2	1
	YDR334W	swr1		2
	YDR349C	yps7		1
	YDR354W	trp4		2
	YDR393W	she9	mdm33	2
	YDR417C			1
	YDR418W	rpl12b	yl23 l11 ribosomal 60s subunit protein l12b l15b l12b	2
	YDR449C	utp6		3
	YDR464W	spp41		1
	YDR478W	snm1		2
	YDR490C	pkh1		3
	YDR496C	puf6		3
	YDR502C	sam2	eth2	3
	YDR520C	urc2	rrt4	3
	YDR537C			3
	YEL046C	gly1	threonine aldolase gly1	3
	YER016W	bim1	eb1 yeb1	2
	YER020W	gpa2	ssp101	3
	YER044C-A	mei4		2
	YER087C-A			2
	YER090W	trp2	anthranilate synthase trp2	3
	YER095W	rad51	mut5	2
	YER132C	pmd1		1
	YER177W	bmh1	38808	3
	YFL020C	pau5		2
	YGL014W	puf4	ygl023	3
	YGL016W	kap122	pdr6	2
	YGL026C	trp5	tryptophan synthase trp5	2
	YGL035C	mig1	tds22 cat4 ssn1	3
	YGL036W			3
	YGL055W	ole1	mdm2	2
	YGL100W	seh1		1
	YGL105W	arc1		4
	YGL119W	coq8	abc1	2
	YGL127C	soh1	med31	3
	YGL163C	rad54	dna-dependent atpase rad54 xrs1	1
	YGL178W	mpt5	htr1 uth4 puf5	4
	YGL197W	mds3		2
	YGL212W	vam7	vps43 vpl24	2
	YGL213C	ski8	rec103	1
	YGL214W			1
	YGL215W	clg1		1
	YGL223C	cog1	cod3 ldb11 sec36	3
	YGL251C	hfm1	mer3	3
	YGL253W	hxk2	sci2 hkb hex1	2
	YGR034W	rpl26b	yl33 l26b l24 l33b ribosomal 60s subunit protein l26b	2
	YGR055W	mup1		1
	YGR057C	lst7		3
	YGR063C	spt4		1
	YGR064W			1
	YGR078C	pac10	rks2 pfd3 gim2	2
	YGR081C	slx9		2
	YGR085C	rpl11b	l16a ribosomal 60s subunit protein l11b rp39b l11b l5 yl22	2
	YGR091W	prp31		3
	YGR117C			1
	YGR118W	rps23a	ys14 s28a s12 s23a ribosomal 40s subunit protein s23a rp37	1
	YGR119C	nup57		1
	YGR145W	enp2		3
	YGR148C	rpl24b	ribosomal 60s subunit protein l24b l24b l30b yl21 rpl30b rp29 l24e	2
	YGR157W	cho2	pem1	3
	YGR163W	gtr2		3
	YGR172C	yip1		3
	YGR175C	erg1	squalene monooxygenase	3
	YGR240C	pfk1	6-phosphofructokinase subunit alpha	3
	YGR243W	fmp43	mpc3	3
	YGR285C	zuo1	zuotin	2
	YHL034C	sbp1	ssbr1 ssb1	3
	YHL038C	cbp2		3
	YHL044W			2
	YHR004C	nem1		1
	YHR064C	ssz1	pdr13	3
	YHR066W	ssf1		2
	YHR075C	ppe1	mrps2 carboxylesterase-mitochondrial 37s ribosomal protein yms2 yms2	1
	YHR081W	lrp1	rrp47 yc1d	1
	YHR128W	fur1		3
	YHR134W	wss1		1
	YHR149C	skg6		3
	YHR178W	stb5		1
	YHR191C	ctf8		2
	YIL038C	not3	ccr4-not core subunit not3	3
	YIL039W	ted1		2
	YIL052C	rpl34b	l34b ribosomal 60s subunit protein l34b l34e	2
	YIL057C	rgi2		1
	YIL072W	hop1		1
	YIL086C			1
	YIL109C	sec24	anu1	2
	YIR026C	yvh1		3
	YJL002C	ost1	nlt1	2
	YJL003W	cox16		1
	YJL008C	cct8		1
	YJL015C			3
	YJL025W	rrn7		3
	YJL026W	rnr2	crt6 ribonucleotide-diphosphate reductase subunit rnr2	3
	YJL036W	snx4	cvt13 atg24	1
	YJL037W	irc18		1
	YJL047C	rtt101	culc cul8 cullin 8	1
	YJL052W	tdh1	gapdh glyceraldehyde-3-phosphate dehydrogenase (phosphorylating) tdh1 gld3	1
	YJL104W	pam16	mia1 tim16	1
	YJL120W			2
	YJL127C	spt10	cre1 sud1	2
	YJL129C	trk1		3
	YJL148W	rpa34	a34.5	3
	YJL177W	rpl17b	l22 l20b l17b yl17 ribosomal 60s subunit protein l17b	3
	YJL179W	pfd1	gim6	1
	YJL197W	ubp12		1
	YJL208C	nuc1		2
	YJR016C	ilv3	dihydroxy-acid dehydratase ilv3	1
	YJR017C	ess1	peptidylprolyl isomerase ess1 ptf1 pin1	3
	YJR029W			3
	YJR032W	cpr7	peptidylprolyl isomerase cpr7	2
	YJR057W	cdc8	bifunctional thymidylate/uridylate kinase	2
	YJR060W	cbf1	cp1 cpf1 cep1	3
	YJR094W-A	rpl43b	l43e l43b ribosomal 60s subunit protein l43b	3
	YJR144W	mgm101	mgm9	2
	YJR145C	rps4a	s4a ribosomal 40s subunit protein s4a rp5 s7a ys6 s4e	1
	YKL009W	mrt4		2
	YKL048C	elm1	ldb9	2
	YKL053C-A	mdm35		3
	YKL096W	cwp1	yju1	2
	YKL153W			2
	YKL170W	mrpl38	yml38 mrpl34 mitochondrial 54s ribosomal protein yml38/yml34 yml34	2
	YKL211C	trp3	bifunctional anthranilate synthase/indole-3-glycerol-phosphate synthase	1
	YKL216W	ura1	dihydroorotate dehydrogenase	3
	YKR006C	mrpl13	mitochondrial 54s ribosomal protein yml13 yk105 yml13	2
	YKR007W	meh1	gse2 ego1	3
	YKR027W	bch2	fmp50	3
	YKR071C	dre2		3
	YKR072C	sis2	hal3 phosphopantothenoylcysteine decarboxylase complex subunit sis2	2
	YKR073C			2
	YLL007C			2
	YLL012W	yeh1		3
	YLL013C	puf3		2
	YLL022C	hif1		3
	YLL024C	ssa2	yg102	3
	YLL036C	prp19	e3 ubiquitin-protein ligase prp19 pso4	1
	YLL045C	rpl8b	l4b scl41 krb1 l8b rp6 ribosomal 60s subunit protein l8b l8e yl5	1
	YLR023C	izh3		3
	YLR024C	ubr2	putative ubiquitin-protein ligase ubr2	3
	YLR039C	ric1		2
	YLR048W	rps0b	yst2 ribosomal 40s subunit protein s0b nab1b s0b s2	1
	YLR056W	erg3	c-5 sterol desaturase pso6 syr1	3
	YLR064W	per33		1
	YLR068W	fyv7		1
	YLR074C	bud20		2
	YLR095C	ioc2		2
	YLR167W	rps31	ys24 ubi3 rps37 s37 s31 ub13 s31e ubiquitin-ribosomal 40s subunit protein s31 fusion protein	3
	YLR182W	swi6	sds11 psl8	2
	YLR192C	hcr1		3
	YLR221C	rsa3		3
	YLR246W	erf2		1
	YLR276C	dbp9		1
	YLR325C	rpl38	ribosomal 60s subunit protein l38 l38e l38	1
	YLR338W	opi9		1
	YLR344W	rpl26a	l33a l24 l26a yl33 ribosomal 60s subunit protein l26a	3
	YLR366W			3
	YLR388W	rps29a	s29a s36a s14 ribosomal 40s subunit protein s29a ys29a ys29	2
	YLR397C	afg2	drg1	1
	YLR398C	ski2		2
	YLR402W			3
	YLR406C	rpl31b	ribosomal 60s subunit protein l31b l31e yl28 l31b l34b	3
	YLR422W			1
	YLR426W	tda5		3
	YML031C-A		yml032c-a	2
	YML032C	rad52		2
	YML036W	cgi121		3
	YML046W	prp39		3
	YML067C			3
	YML095-A	erv41		1
	YML097C	vps9	vpt9 vpl31	1
	YML107C	pml39		1
	YML121W	gtr1		3
	YML124C	tub3		1
	YMR016C	sok2		3
	YMR038C	ccs1	ccs lys7	3
	YMR042W	arg80	argri argr1	2
	YMR064W	aep1	nca1	2
	YMR078C	ctf18	chl12	3
	YMR133W	rec114		2
	YMR170C	ald2		3
	YMR211W	dml1		3
	YMR265C			1
	YMR269W	tma23	ymr268w-a	3
	YMR283C	rit1	initiator methionine trna 2'-o-ribosyl phosphate transferase	2
	YNL031C	hht2		2
	YNL032W	siw14	oca3	3
	YNL037C	idh1	isocitrate dehydrogenase (nad(+)) idh1	3
	YNL038W	gpi15		2
	YNL044W	yip3		3
	YNL045W	lap2		1
	YNL067W	rpl9b	l9b yl11 l8b rp24 ribosomal 60s subunit protein l9b l6	3
	YNL074C	mlf3	ymk1	3
	YNL079C	tpm1	tropomyosin	3
	YNL167C	sko1	acr1	2
	YNL179C		srf6	3
	YNL198C			3
	YNL225C	cnm67		1
	YNL226W			3
	YNL250W	rad50		2
	YNL326C	pfa3		1
	YNR024W	mpp6		2
	YNR025C			2
	YNR029C			2
	YNR050C	lys9	lys13	1
	YNR068C		bul3	1
	YOL039W	rpp2a	ribosomal protein p2a rpla2 rpl44	3
	YOL041C	nop12		3
	YOL086C	adh1	alcohol dehydrogenase adh1 adc1	3
	YOL087C	duf1		1
	YOL119C	mch4		1
	YOL143C	rib4	lumazine synthase rib4	2
	YOL154W	zps1		2
	YOL165C	aad15		3
	YOL166C			1
	YOR082C			3
	YOR084W	lpx1		3
	YOR096W	rps7a	s7e rps30 rp30 ribosomal 40s subunit protein s7a s7a	2
	YOR139C			2
	YOR140W	sfl1		1
	YOR243C	pus7	pseudouridine synthase pus7	2
	YOR290C	snf2	tye3 swi2 haf1 gam1	1
	YOR309C			2
	YOR332W	vma4		1
	YOR359W	vts1		1
	YPL008W	chl1	mcm12 lpa9 ctf1	2
	YPL025C			2
	YPL051W	arl3		1
	YPL078C	atp4	lpf7	3
	YPL079W	rpl21b	ribosomal 60s subunit protein l21b l21b l21e	3
	YPL080C			2
	YPL086C	elp3	kti8 elongator subunit elp3 hpa1 kat9 tot3	3
	YPL180W	tco89		3
	YPL184C	mrn1	ptr69	1
	YPL208W	rkm1		3
	YPL260W			1
	YPL262W	fum1	fumarase fum1	2
	YPR044C	opi11		3
	YPR074C	tkl1		3
	YPR114W			3
	YPR179C	hda3	plo1	2
	YPR180W	aos1	e1 ubiquitin-activating protein aos1 rhc31	2
	YPR189W	ski3	ski5	1

## Sheet: Stationary_Sensitive
Stationary_Sensitive
NON-ESSENTIAL
	Systematic Name	Standard Name	Alias	Rating
	YAL048C	gem1	gon1	-3
	YAR003W	swd1	fun16 cps50 saf49	-1
	YBL007C	sla1		-3
	YBL030C	pet9	op1 anc2 aac2	-2
	YBL038W	mrpl16	yml47	-3
	YBL045C	cor1	qcr1	-3
	YBL051C	pin4	mdt1	-1
	YBL099W	atp1		-3
	YBL100C			-3
	YBR003W	coq1		-3
	YBR006W	uga2	uga5	-2
	YBR078W	ecm33		-3
	YBR120C	cbp6		-2
	YBR163W	exo5	dem1	-3
	YBR240C	thi2	pho6 phof	-2
	YCR017C	cwh43		-1
	YCR018C	srd1		-1
	YCR028C-A	rim1		-3
	YCR064C			-3
	YDL007W	rpt2	yhs4 yta5	-3
	YDL023C		srf4	-3
	YDL032W			-3
	YDL074C	bre1		-3
	YDL107W	mss2		-3
	YDL133W	srf1		-2
	YDL160C	dhh1		-1
	YDL198C	ggc1	yhm1	-3
	YDL202W	mrpl11	yml11	-3
	YDR027C	vps54	luv1 tcs3 cgp1	-1
	YDR034C-A			-1
	YDR041W	rsm10		-1
	YDR074W	tps2	pfk3 hog2	-3
	YDR114C			-2
	YDR204W	coq4		-3
	YDR230W			-3
	YDR231C	cox20		-3
	YDR299W	bfr2		-2
	YDR300C	pro1		-2
	YDR317W	him1		-2
	YDR322W	mrpl35	yml35	-2
	YDR347W	mrp1		-3
	YDR350C	atp22	tcm10	-3
	YDR375C	bcs1		-3
	YDR377W	atp17		-3
	YDR392W	spt3		-1
	YDR395W	sxm1	kap108	-1
	YDR405W	mrp20	YmL41	-3
	YDR432W	npl3	nop3 mtr13 nab1 mts1	-2
	YDR433W		kre22	-2
	YDR462W	mrpl28	yml28	-1
	YDR469W	sdc1		-1
	YDR494W	rsm28		-2
	YDR500C	rpl37B		-2
	YDR529C	qcr7	ucr7 cor4 cro1	-2
	YDR540C	irc4		-1
	YEL024W	rip1		-3
	YEL031W	spf1	pio1 per9 cod1	-3
	YEL050C	rml2		-2
	YEL062W	npr2		-1
	YER017C	afg3	yta10	-3
	YER026C	cho1	pss1	-3
	YER029C	smb1	sm b smb	-3
	YER041W	yen1		-3
	YER077C			-2
	YER116C	slx8		-1
	YER123W	yck3	cki3	-1
	YER141W	cox15		-3
	YER153C	pet122		-3
	YER154W	oxa1	pet1402	-3
	YER164W	chd1		-2
	YFL025C	bst1		-2
	YFL031W	hac1	ern4 ire15	-2
	YFL032W			-2
	YFL033C	rim15	tak1	-1
	YFR019W	fab1	svl7	-3
	YFR020W			-2
	YGL058W	rad6	pso8 ubc2	-3
	YGL103W	rpl28	l29 l15 l28 rp44 yl24 cyh2	-3
	YGL129C	rsm23		-2
	YGL168W	hur1		-2
	YGL218W		srf1	-3
	YGL234W	ade5,7		-1
	YGL235W			-1
	YGL244W	rtf1	csl3	-1
	YGR004W	pex31		-1
	YGR023W	mtl1		-2
	YGR054W			-1
	YGR071C	env11		-3
	YGR077C	pex8	pas6	-1
	YGR092W	dbf2		-1
	YGR104C	srb5	med18	-1
	YGR105W	vma21		-1
	YGR150C	ccm1	dmr1 rrg2	-3
	YGR171C	msm1	mitochondrial methionyl-trna synthetase	-3
	YGR220C	mrpl9	yml9	-2
	YGR255C	coq6		-3
	YHL004W	mrp4		-3
	YHL039W	efm1		-2
	YHR011W	dia4		-3
	YHR051W	cox6		-2
	YHR116W	cox23		-1
	YHR168W	mtg2		-3
	YHR169W	dbp8		-3
	YHR179W	oye2	old yellow enzyme	-3
	YIL001W			-2
	YIL017C	vid28	gid5 yil017w	-2
	YIL029C			-3
	YIL041W	gvp36		-3
	YIL065C	fis1	mdv2	-2
	YIL077C			-2
	YIL119C	rpi1		-1
	YIL131C	fkh1		-1
	YJL034W	kar2	grp78 bip	-3
	YJL063C	mrpl8	yml8 hrd238	-3
	YJL140W	rpb4	ctf15 b32	-3
	YJL183W			-1
	YJL185C	atg36		-1
	YJL217W	ree1		-1
	YJR074W	mog1		-3
	YJR102C	vps25	vpl12 vpt25	-1
	YJR104C	sod1	crs4	-1
	YJR122W	iba57	caf17	-3
	YJR129C			-1
	YJR142W			-3
	YKL002W	did4	vps14 vpt14 vpl2 ren1 grd7 chm2 vps2	-2
	YKL003C	mrp17		-2
	YKL037W	aim26		-3
	YKL055C	oar1		-2
	YKL097C			-2
	YKL161C	kdx1	mlp1	-3
	YLL026W	hsp104		-3
	YLL027W	isa1		-3
	YLL039C	ubi4	ub14 scd2	-2
	YLL040C	vps13	soi1 vpt2	-2
	YLR069C	mef1		-2
	YLR087C	csf1		-3
	YLR218C	coa4	cmc3	-3
	YLR242C	arv1		-3
	YLR260W	lcb5		-3
	YLR268W	sec22	tsl26 sly2	-3
	YLR374C			-1
	YLR382C	nam2	msl1 mitochondrial leucyl-trna synthetase leurs	-2
	YLR396C	vps33	vpt33 vpl25 vam5 slp1 pep14 cls14 met27	-2
	YLR439W	mrpl4	yml4	-3
	YML012C-A		yml013c-a	-2
	YML061C	pif1	tst1	-3
	YML073C	rpl6a	l6e yl16 yl16a l17a l6a rp18	-2
	YML113W	dat1		-1
	YML117W	nab6		-3
	YMR023C	mss1	pet53	-2
	YMR035C	imp2		-3
	YMR039C	sub1	tsp1	-2
	YMR047C	nup116	nsp116	-3
	YMR077C	vps20	vpt20 chm6 vpl10	-1
	YMR089C	yta12	rca1	-3
	YMR150C	imp1	pet-ts2858	-3
	YMR151W	yim2		-3
	YMR166C			-1
	YMR193W	mrpl24	yml24 yml14 mrpl14	-3
	YMR263W	sap30		-3
	YMR294W	jnm1	pac3 ins1	-2
	YMR307W	gas1	ggp1 cwh52	-2
	YMR311C	glc8		-2
	YNL001W	dom34		-1
	YNL023C	fap1		-1
	YNL025C	ssn8	gig3 cycc ume3 srb11 nut9 rye2	-1
	YNL059C	arp5		-1
	YNL073W	msk1		-3
	YNL080C	eos1		-3
	YNL086W	snn1	bls1	-1
	YNL280C	erg24		-3
	YNL297C	mon2	ysl2	-3
	YNL307C	mck1	cms1 ypk1	-3
	YNR036C	mrps12		-2
	YNR037C	rsm19		-3
	YNR040W			-1
	YNR041C	coq2		-2
	YNR042W			-3
	YOL023W	ifm1		-3
	YOL033W	mse1	mitochondrial glutamyl-trna synthetase	-3
	YOL050C			-2
	YOL142W	rrp40	mtr14	-2
	YOL166C			-3
	YOR007C	sgt2		-1
	YOR024W		irc12	-3
	YOR043W	whi2		-2
	YOR371C	gbp1	krh2	-1
	YPL002C	snf8	vpl14 vps22	-2
	YPL037C	egd1		-2
	YPL065W	vps28	vpl13 vpt28	-1
	YPL084W	bro1	lpf2 vps31 asi6 npi3	-3
	YPL120W	vps30	atg6 apg6 vpt30	-1
	YPL173W	mrpl40	yml40	-3
	YPL183W-A	rtc6	tae4 gon5	-3
	YPL215W	cbp3		-3
	YPL234C	vma11	tfp3 cls9	-3
	YPR061C	jid1		-3
	YPR067W	isa2		-3
	YPR099C			-3
	YPR100W	mrpl51		-3
	YPR134W	mss18		-2
	YPR136C			-1
	YPR166C	mrp2		-2
	YPR173C	vps4	did6 end13 vpt10 vpl4 grd13 csc1	-2

## Sheet: All Non-essential
Exponential_Resistant
NON-ESSENTIAL
	SystematicName	Standard Name	Alias	Rating
	YOL165C	aad15		4
	YBR077C	slm4	gse1,ego3,nir1	3
	YBR249C	aro4		3
	YDL017W	cdc7	sas1,lsd6	3
	YDL172C			3
	YDR007W	trp1		3
	YDR008C			3
	YDR079W	pet100		3
	YDR354W	trp4		3
	YDR425W	snx41		3
	YGL026C	trp5		3
	YGL105W	arc1		3
	YGL148W	aro2		3
	YGR028W	msp1	yta4	3
	YGR163W	gtr2		3
	YGR175C	erg1		3
	YHL029C	oca5		3
	YJL002C	ost1	nlt1	3
	YJL026W	rnr2	crt6	3
	YJL148W	rpa34	a34.5	3
	YJR060W	cbf1	cp1,cep1,cpf1	3
	YKR007W	meh1	ego1,gse2	3
	YKR027W	bch2	fmp50	3
	YLL020C			3
	YLR167W	rps31	s31e,s37,s31,rps37,ub13,ys24,ubi3	3
	YML106W	ura5	pyr5	3
	YMR016C	sok2		3
	YMR052W	far3		3
	YNL248C	rpa49	a49	3
	YOR082C			3
	YOR096W	rps7a	rps30,s7e,s7a,rp30	3
	YOR299W	bud7		3
	YPL184C	mrn1	ptr69	3
	YPL208W	rkm1		3
	YPL226W	new1		3
	YAL064W			2
	YBL089W	avt5		2
	YCL004W	pgs1	pel1,YCL003	2
	YCL063W	vac17	YCL062W	2
	YCR095C	oca4		2
	YDR048C			2
	YDR067C	oca6		2
	YDR128W	mtc5	sea3	2
	YDR148C	kgd2		2
	YER090W	trp2		2
	YGL178W	mpt5	htr1,puf5,uth4	2
	YGL197W	mds3		2
	YGL215W	clg1		2
	YGR117C			2
	YHR158C	kel1		2
	YHR202W			2
	YIL038C	not3		2
	YIL052C	rpl34b	l34e,l34b	2
	YIL057C	rgi2		2
	YIL103W	dph1	kif48	2
	YJL005W	cyr1	tsm0185,cdc35,hsr1,sra4,fil1	2
	YJL008C	cct8		2
	YJL025W	rrn7		2
	YJR053W	bfa1	ibd1	2
	YJR057W	cdc8		2
	YJR082C	eaf6		2
	YKL051W	sfk1		2
	YKL153W			2
	YKR041W			2
	YLR178C	tfs1	dka1	2
	YLR252W			2
	YLR402W			2
	YLR422W			2
	YLR436C	ecm30		2
	YML001W	ypt7	vam4,ast4	2
	YMR170C	ald2		2
	YMR210W			2
	YMR216C	sky1		2
	YMR304W	ubp15		2
	YNL067W	rpl9b	l6,l8b,l9b,rp24,yl11	2
	YOR139C			2
	YOR290C	snf2	swi2,haf1,tye3,gam1	2
	YPL261C			2
	YPL279C			2
	YPR074C	tkl1		2
	YBR059C	akl1		1
	YBR084C-A	rpl19a	yl14,rpl5l,l19a,l23a,l19e	1
	YBR288C	apm3	yks6	1
	YDL240W	lrg1		1
	YDR024W	fyv1		1
	YDR025W	rps11a	rp41a,s18a,s11a,ys12,s17	1
	YDR449C	utp6		1
	YFL001W	deg1	pus3,hrm3	1
	YHR167W	thp2		1
	YLR347C	kap95	rsl1	1
	YLR388W	rps29a	s14,s29a,s36a,ys29,ys29a	1
	YML121W	gtr1		1
	YMR143W	rps16a	s16a,s9,rp61r,	1
	YNL326C	pfa3		1
	YNR070W	pdr18		1
	YOL036W			1
	YOL143C	rib4		1
	YOR014W	rts1	scs1	1
	YOR017W	pet127		1
	YPL015C	hst2		1
	YPL085W	sec16	lpf1	1
Exponential_Sensitive
NON-ESSENTIAL
	Systematic Name	Standard Name	Alias	Rating
	YAL047C	spc72	ldb4	-4
	YBR127C	vma2	vat2 atpsv	-4
	YCR047C	bud23		-4
	YDR176W	ngg1	swi7 ada3	-4
	YDR195W	ref2		-4
	YDR207C	ume6	nim2 car80 rim16	-4
	YDR432W	npl3	nop3 mtr13 nab1 mts1	-4
	YDR466W	pkh3		-4
	YDR529C	qcr7	ucr7 cor4 cro1	-4
	YGL058W	rad6	pso8 ubc2	-4
	YJR006W	pol31	hys2 hus2 sdp5	-4
	YJR073C	opi3	pem2	-4
	YKL037W	aim26		-4
	YLR226W	bur2	cst4	-4
	YLR435W	tsr2		-4
	YNL250W	rad50		-4
	YNL280C	erg24		-4
	YNL296W			-4
	YOR025W	hst3		-4
	YPL042C	ssn3	cdk8 gig2 nut7 ume5 rye5 srb10	-4
	YBL007C	sla1		-3
	YBL038W	mrpl16	yml47	-3
	YBR078W	ecm33		-3
	YBR133C	hsl7		-3
	YBR134W			-3
	YBR179C	fzo1		-3
	YCL007C		cwh36	-3
	YCL008C	stp22	vps23 vpl15	-3
	YCL016C	dcc1		-3
	YCL029C	bik1	pac14 arm5	-3
	YDL115C	iwr1		-3
	YDR017C	kcs1		-3
	YDR149C			-3
	YDR204W	coq4		-3
	YDR299W	bfr2		-3
	YDR318W	mcm21	ctf5	-3
	YDR392W	spt3		-3
	YDR448W	ada2	swi8	-3
	YDR460W	tfb3	rig2	-3
	YGL070C	rpb9	ssu73 b12.6 shi	-3
	YHR011W	dia4		-3
	YHR191C	ctf8		-3
	YJL019W	mps3	yjl018w nep98	-3
	YJL188C	bud19		-3
	YJL189W	rpl39	spb2 rpl46 pub2 yl40 l39 l46 l39e	-3
	YJR129C			-3
	YKL182W	fas1		-3
	YKR024C	dbp7		-3
	YLL026W	hsp104		-3
	YLL027W	isa1		-3
	YLR067C	pet309		-3
	YML018C			-3
	YML021C	ung1		-3
	YML073C	rpl6a	l6e yl16 yl16a l17a l6a rp18	-3
	YMR142C	rpl13b	l13b l13e	-3
	YNL061W	nop2	yna1	-3
	YNL080C	eos1		-3
	YNL223W	atg4	aut2 apg4	-3
	YNL225C	cnm67		-3
	YOR016C	erp4		-3
	YOR024W		irc12	-3
	YOR066W	msa1	yor29-17	-3
	YPL234C	vma11	tfp3 cls9	-3
	YPR036W	vma13	cls11	-3
	YPR101W	snt309	ntc25	-3
	YAL002W	vps8	fun15 vpl8 vpt8	-2
	YAL012W	cys3	cyi1 str1 fun35	-2
	YAL021C	ccr4	nut21 fun27	-2
	YAL033W	pop5	fun53	-2
	YBL082C	alg3	rhk1	-2
	YBL100C			-2
	YBR003W	coq1		-2
	YBR009C	hhf1		-2
	YBR035C	pdx3		-2
	YBR163W	exo5	dem1	-2
	YBR188C	ntc20		-2
	YBR200W	bem1	sro1	-2
	ybr266c	slm6		-2
	YBR267W	rei1		-2
	YCL027W	fus1		-2
	YCL039W	gid7	moh2	-2
	YDR028C	reg1	srn1 spp43 pzf240 hex2	-2
	YDR081C	pdc2		-2
	YDR230W			-2
	YDR231C	cox20		-2
	YDR255C	rmd5		-2
	YDR300C	pro1		-2
	YDR347W	mrp1		-2
	YDR369C	xrs2		-2
	YDR377W	atp17		-2
	YDR405W	mrp20	mrpl41 yml41	-2
	YDR469W	sdc1		-2
	YDR505C	psp1	gin5	-2
	YDR537C			-2
	YEL031W	spf1	pio1 per9 cod1	-2
	YEL033W	mtc7		-2
	YER029C	smb1	sm b smb	-2
	YER077C			-2
	YER088C	dot6	pbf2	-2
	YER110C	kap123	yrb4	-2
	YER151C	ubp3	blm3	-2
	YFL025C	bst1		-2
	YFL031W	hac1	ern4 ire15	-2
	YFL032W			-2
	YGL043W	dst1	s-ii tfiis p37 sii ppr2	-2
	YGL168W	hur1		-2
	YGL206C	chc1	swa5	-2
	YGL218W	dubious		-2
	YGL234W	ade5,7		-2
	YGR061C	ade6		-2
	YGR104C	srb5	med18	-2
	YGR285C	zuo1	zuotin	-2
	YGR288W	mal13	malr	-2
	YHL009C	yap3		-2
	YHR039C-A	vma10	yhr039c-b yhr039bc	-2
	YHR051W	cox6		-2
	YHR120W	msh1		-2
	YIL017C	vid28	gid5 yil017w	-2
	YIL031W	ulp2	smt4	-2
	YIL041W	gvp36		-2
	YIL098C	fmc1		-2
	YIL122W	pog1		-2
	YIR018W	yap5		-2
	YJL075C	apq13		-2
	YJR003C			-2
	YJR011C			-2
	YJR050W	isy1	ntc30 utr3	-2
	YJR113C	rsm7		-2
	YJR122W	iba57	caf17	-2
	YLL002W	rtt109	kim2 kat11 rem50	-2
	YLL009C	cox17		-2
	YLL010C	psr1		-2
	YLR061W	rpl22a	rp4 l1c yl31 l22a l22e	-2
	YLR069C	mef1		-2
	YLR079W	sic1	sdb25	-2
	YLR149C			-2
	YLR164W	shh4		-2
	YLR182W	swi6	psl8 sds11	-2
	YLR185W	rpl37A		-2
	YLR234W	top3	edr1	-2
	YLR242C	arv1		-2
	YLR245C	cdd1		-2
	YLR268W	sec22	tsl26 sly2	-2
	YLR338W	opi9		-2
	YLR358C			-2
	YLR374C			-2
	YLR423C	atg17	apg17	-2
	YML006C	gis4		-2
	YMR019W	stb4		-2
	YMR047C	nup116	nsp116	-2
	YMR077C	vps20	vpt20 chm6 vpl10	-2
	YMR147W			-2
	YMR179W	spt21		-2
	YMR191W	spg5		-2
	YMR193W	mrpl24	yml24 yml14 mrpl14	-2
	YMR279C			-2
	YMR307W	gas1	ggp1 cwh52	-2
	YNL012W	spo1		-2
	YNL025C	ssn8	gig3 cycc ume3 srb11 nut9 rye2	-2
	YNL299W	trf5		-2
	YNL322C	kre1		-2
	YOL008W	coq10		-2
	YOL041C	nop12		-2
	YOL050C			-2
	YOL111C	mdy2	get5 tma24	-2
	YOR097C			-2
	YOR334W	mrs2		-2
	YPL024W	rmi1	nce4	-2
	YPL057C	sur1	csg1 bcl21 lpe15	-2
	YPL125W	kap120	lph2	-2
	YPL154C	pep4	pra1 ysca pho9	-2
	YPL161C	bem4	rom7	-2
	YPR061C	jid1		-2
	YPR070W	med1		-2
	YPR087W	vps69		-2
	YPR099C			-2
	YPR100W	mrpl51		-2
	YPR124W	ctr1		-2
	YPR136C			-2
	YPR146C			-2
	YAL013W	dep1	fun54	-1
	YAL026C	drs2	fun38 swa3	-1
	YAL048C	gem1	gon1	-1
	YAL055W	pex22	yaf5	-1
	YAR002W	nup60		-1
	YAR003W	swd1	fun16 cps50 saf49	-1
	YBL027W	rpl19b	rpl5l yl14 l19b l19e l23b	-1
	YBL030C	pet9	op1 anc2 aac2	-1
	YBL045C	cor1	qcr1	-1
	YBR105C	vid24	gid4	-1
	YBR175W	swd3	saf35 cps30	-1
	YBR189W	rps9b	rp21 s9b s13 ys11 s4 rps13a sup46	-1
	YBR278W	dpb3		-1
	YBR279W	paf1		-1
	YCR017C	cwh43		-1
	YCR018C	srd1		-1
	YCR061W		ycr062w	-1
	YDL023C		srf4	-1
	YDL116W	nup84		-1
	YDL146W	ldb17		-1
	YDL189W	rbs1		-1
	YDL191W	rpl35a	l29 sos1 l35a	-1
	YDR027C	vps54	luv1 tcs3 cgp1	-1
	YDR041W	rsm10		-1
	YDR169C	stb3		-1
	YDR175C	rsm24		-1
	YDR177W	ubc1		-1
	YDR181C	sas4		-1
	YDR193W			-1
	YDR372C	vps74	api1 mnn3	-1
	YDR408C	ade8		-1
	YDR433W		kre22	-1
	YDR442W			-1
	YDR483W	kre2	mnt1	-1
	YDR490C	pkh1		-1
	YDR500C	rpl37B		-1
	YDR512C	emi1		-1
	YEL050C	rml2		-1
	YEL062W	npr2		-1
	YER072W	vtc1	phm4 nrf1	-1
	YER116C	slx8		-1
	YER155C	bem2	tsl1 ipl2 sup9	-1
	YFL033C	rim15	tak1	-1
	YFR044C	dug1		-1
	YGL025C	pgd1	hrs1 med3	-1
	YGL103W	rpl28	l29 l15 l28 rp44 yl24 cyh2	-1
	YGL211W	ncs6	ygl210w-a tuc1	-1
	YGL227W	vid30		-1
	YGL246C	rai1		-1
	YGR042W			-1
	YGR105W	vma21		-1
	YGR150C	ccm1	dmr1 rrg2	-1
	YGR200C	elp2	kti3 tot2	-1
	YGR220C	mrpl9	yml9	-1
	YGR228W			-1
	YGR229C	smi1	knr4	-1
	YGR231C	phb2		-1
	YGR255C	coq6		-1
	YHL004W	mrp4		-1
	YHL011C	prs3		-1
	YHL032C	gut1		-1
	YHL033C	rpl8a	mak7 yl5 rp6 l4a l8a l8e	-1
	YHR100C	gep4		-1
	YHR154W	rtt107	esc4	-1
	YHR168W	mtg2		-1
	YHR169W	dbp8		-1
	YIL029C			-1
	YIL065C	fis1	mdv2	-1
	YIL077C			-1
	YIL154C	imp2		-1
	YJL034W	kar2	grp78 bip	-1
	YJL062W	las21	gpi7	-1
	YJL080C	scp160		-1
	YJL101C	gsh1		-1
	YJL128C	pbs2	ssk4 sfs4 hog4	-1
	YJL164C	tpk1	pka1 sra3	-1
	YJL183W	mnn11		-1
	YJL204C	rcy1		-1
	YJL209W	cbp1		-1
	YJR014W	tma22	rbf22	-1
	YJR083C	acf4		-1
	YJR120W			-1
	YKL009W	mrt4		-1
	YKL016C	atp7		-1
	YKL074C	mud2		-1
	YKL212W	sac1	rsd1	-1
	YLR052W	ies3		-1
	YLR055C	spt8		-1
	YLR087C	csf1		-1
	YLR119W	srn2	vps37 vpl16 srn10	-1
	YLR176C	rfx1	crt1	-1
	YLR188W	mdl1		-1
	YLR222C	utp13		-1
	YLR438W	car2	cargb	-1
	YML008C	erg6	vid1 ise1 lis1 sed6	-1
	YML012C-A		yml013c-a	-1
	YML061C	pif1	tst1	-1
	YML090W			-1
	YMR035W	imp2		-1
	YMR105C	pgm2	gal5	-1
	YMR117C	spc24		-1
	YMR151W	yim2		-1
	YMR152W	yim1		-1
	YMR157C	aim36	fmp39	-1
	YMR158W	mrps8		-1
	YMR166C			-1
	YMR263W	sap30		-1
	YMR312W	elp6	tot6 kti4 hap3	-1
	YNL076W	mks1	lys80	-1
	YNL199C	gcr2		-1
	YNL219C	alg9		-1
	YNL224C	sqs1	pfa1	-1
	YNL226W			-1
	YNL230C	ela1		-1
	YNL288W	caf40		-1
	YNL324W			-1
	YNR006W	vps27	vpt27 vpl23 ssv17 grd11 did7	-1
	YOL110W	shr5	erf4	-1
	YOL112W	msb4		-1
	YOL113W	skm1		-1
	YOL116W	msn1	mss10 phd2 hrb382 fup1	-1
	YOL142W	rrp40	mtr14	-1
	YOR054C	vhs3	yor29-05	-1
	YOR209C	npt1		-1
	YOR354C	msc6		-1
	YOR371C	gpb1	krh2	-1
	YPL157W	tgs1		-1
	YPL173W	mrpl40	yml40	-1
	YPL215W	cbp3		-1
	YPL227C	alg5		-1
	YPR040W	tip41		-1
	YPR053C			-1
	YPR116W	rrg8		-1
	YPR119W	clb2		-1
	YPR135W	ctf4	pob1 chl15	-1
Stationary_Resistant
NON-ESSENTIAL
	Systematic Name	Standard Name	Alias	Rating
	YAL021C	ccr4	nut21 fun27	3
	YAL033W	pop5	fun53	3
	YAL059W	ecm1		1
	YAL064W			3
	YAR018C	kin3	fun52 npk1	1
	YBL026W	lsm2	smx5 snp3	3
	YBL027W	rpl19b	l23b l19b rpl5l l19e ribosomal 60s subunit protein l19b yl14	3
	YBL033C	rib1	gtp cyclohydrolase ii	3
	YBL034C	stu1		3
	YBL072C	rps8a	ys9 rp19 s8a s14a s8e ribosomal 40s subunit protein s8a	3
	YBL093C	rox3	nut3 ssn7 med19	2
	YBL104C	sea4	ybl103c-a	2
	YBR031W	rpl4a	rp2 l4 l4a ribosomal 60s subunit protein l4a yl2 l2a	2
	YBR035C	pdx3		2
	YBR073W	rdh54	dna-dependent atpase rdh54 tid1	2
	YBR077C	slm4	gse1 nir1 ego3	3
	YBR084C-A	rpl19a	rpl5l l19e l19a ribosomal 60s subunit protein l19a l23a yl14	3
	YBR101C	fes1		2
	YBR153W	rib7		3
	YBR156C	sli15		1
	YBR162C	tos1		1
	YBR207W	fth1		2
	YBR216C	ybp1		1
	YBR219C			3
	YBR224W			1
	YBR225W			2
	YBR226C			2
	YBR231C	swc5	aor1	3
	YBR245C	isw1	chromatin-remodeling atpase isw1 sgn2	1
	YBR261C	tae1	ntm1	2
	YCL011C	gbp2	rlf6	3
	YCL037C	sro9		1
	YCL058C	fyv5	mdf1	2
	YCL063W	vac17	ycl062w	1
	YCR003W	mrpl32	yml32 mitochondrial 54s ribosomal protein yml32	2
	YCR051W			2
	YCR053W	thr4	threonine synthase thr4	2
	YCR063W	bud31	cwc14	2
	YCR067C	sed4		1
	YCR086W	csm1		1
	YCR095C	oca4		3
	YCR101C			2
	YDL004W	atp16	f1f0 atp synthase subunit delta	2
	YDL017W	cdc7	sas1 lsd6	3
	YDL020C	rpn4	son1 ufd5	2
	YDL035C	gpr1		2
	YDL039C	prm7	ydl038c	3
	YDL040C	nat1	aaa1 naa15	3
	YDL060W	tsr1		3
	YDL061C	rps29b	ys29b s36b s29b ribosomal 40s subunit protein s29b s14 ys29	3
	YDL063C			3
	YDL081C	rpp1a	ribosomal protein p1a rpla1	2
	YDL113C	atg20	cvt20 snx42	1
	YDL117W	cyk3		3
	YDL118W			2
	YDL119C			1
	YDL136W	rpl35b	l29 l35b ribosomal 60s subunit protein l35b sos2	1
	YDL138W	rgt2		2
	YDL179W	pcl9		1
	YDR007W	trp1	phosphoribosylanthranilate isomerase trp1	3
	YDR008C			3
	YDR034W-B			2
	YDR063W	aim7	gmf1 gmf glia maturation factor	1
	YDR067C	oca6		1
	YDR076W	rad55		2
	YDR080W	vps41	vam2 fet2 vpl20 svl2 cvt8	1
	YDR083W	rrp8		1
	YDR121W	dpb4		2
	YDR128W	mtc5	sea3	2
	YDR130C	fin1		1
	YDR159W	sac3	lep1	3
	YDR161W			1
	YDR179C	csn9		2
	YDR219C	mfb1		1
	YDR225W	hta1	spt11 h2a1	1
	YDR267C	cia1		1
	YDR274C			3
	YDR288W	nse3		1
	YDR294C	dpl1	bst1 sphinganine-1-phosphate aldolase dpl1	3
	YDR295C	hda2	plo2	1
	YDR334W	swr1		2
	YDR349C	yps7		1
	YDR354W	trp4		2
	YDR393W	she9	mdm33	2
	YDR417C			1
	YDR418W	rpl12b	yl23 l11 ribosomal 60s subunit protein l12b l15b l12b	2
	YDR449C	utp6		3
	YDR464W	spp41		1
	YDR478W	snm1		2
	YDR490C	pkh1		3
	YDR496C	puf6		3
	YDR502C	sam2	eth2	3
	YDR520C	urc2	rrt4	3
	YDR537C			3
	YEL046C	gly1	threonine aldolase gly1	3
	YER016W	bim1	eb1 yeb1	2
	YER020W	gpa2	ssp101	3
	YER044C-A	mei4		2
	YER087C-A			2
	YER090W	trp2	anthranilate synthase trp2	3
	YER095W	rad51	mut5	2
	YER132C	pmd1		1
	YER177W	bmh1	38808	3
	YFL020C	pau5		2
	YGL014W	puf4	ygl023	3
	YGL016W	kap122	pdr6	2
	YGL026C	trp5	tryptophan synthase trp5	2
	YGL035C	mig1	tds22 cat4 ssn1	3
	YGL036W			3
	YGL055W	ole1	mdm2	2
	YGL100W	seh1		1
	YGL105W	arc1		4
	YGL119W	coq8	abc1	2
	YGL127C	soh1	med31	3
	YGL163C	rad54	dna-dependent atpase rad54 xrs1	1
	YGL178W	mpt5	htr1 uth4 puf5	4
	YGL197W	mds3		2
	YGL212W	vam7	vps43 vpl24	2
	YGL213C	ski8	rec103	1
	YGL214W			1
	YGL215W	clg1		1
	YGL223C	cog1	cod3 ldb11 sec36	3
	YGL251C	hfm1	mer3	3
	YGL253W	hxk2	sci2 hkb hex1	2
	YGR034W	rpl26b	yl33 l26b l24 l33b ribosomal 60s subunit protein l26b	2
	YGR055W	mup1		1
	YGR057C	lst7		3
	YGR063C	spt4		1
	YGR064W			1
	YGR078C	pac10	rks2 pfd3 gim2	2
	YGR081C	slx9		2
	YGR085C	rpl11b	l16a ribosomal 60s subunit protein l11b rp39b l11b l5 yl22	2
	YGR091W	prp31		3
	YGR117C			1
	YGR118W	rps23a	ys14 s28a s12 s23a ribosomal 40s subunit protein s23a rp37	1
	YGR119C	nup57		1
	YGR145W	enp2		3
	YGR148C	rpl24b	ribosomal 60s subunit protein l24b l24b l30b yl21 rpl30b rp29 l24e	2
	YGR157W	cho2	pem1	3
	YGR163W	gtr2		3
	YGR172C	yip1		3
	YGR175C	erg1	squalene monooxygenase	3
	YGR240C	pfk1	6-phosphofructokinase subunit alpha	3
	YGR243W	fmp43	mpc3	3
	YGR285C	zuo1	zuotin	2
	YHL034C	sbp1	ssbr1 ssb1	3
	YHL038C	cbp2		3
	YHL044W			2
	YHR004C	nem1		1
	YHR064C	ssz1	pdr13	3
	YHR066W	ssf1		2
	YHR075C	ppe1	mrps2 carboxylesterase-mitochondrial 37s ribosomal protein yms2 yms2	1
	YHR081W	lrp1	rrp47 yc1d	1
	YHR128W	fur1		3
	YHR134W	wss1		1
	YHR149C	skg6		3
	YHR178W	stb5		1
	YHR191C	ctf8		2
	YIL038C	not3	ccr4-not core subunit not3	3
	YIL039W	ted1		2
	YIL052C	rpl34b	l34b ribosomal 60s subunit protein l34b l34e	2
	YIL057C	rgi2		1
	YIL072W	hop1		1
	YIL086C			1
	YIL109C	sec24	anu1	2
	YIR026C	yvh1		3
	YJL002C	ost1	nlt1	2
	YJL003W	cox16		1
	YJL008C	cct8		1
	YJL015C			3
	YJL025W	rrn7		3
	YJL026W	rnr2	crt6 ribonucleotide-diphosphate reductase subunit rnr2	3
	YJL036W	snx4	cvt13 atg24	1
	YJL037W	irc18		1
	YJL047C	rtt101	culc cul8 cullin 8	1
	YJL052W	tdh1	gapdh glyceraldehyde-3-phosphate dehydrogenase (phosphorylating) tdh1 gld3	1
	YJL104W	pam16	mia1 tim16	1
	YJL120W			2
	YJL127C	spt10	cre1 sud1	2
	YJL129C	trk1		3
	YJL148W	rpa34	a34.5	3
	YJL177W	rpl17b	l22 l20b l17b yl17 ribosomal 60s subunit protein l17b	3
	YJL179W	pfd1	gim6	1
	YJL197W	ubp12		1
	YJL208C	nuc1		2
	YJR016C	ilv3	dihydroxy-acid dehydratase ilv3	1
	YJR017C	ess1	peptidylprolyl isomerase ess1 ptf1 pin1	3
	YJR029W			3
	YJR032W	cpr7	peptidylprolyl isomerase cpr7	2
	YJR057W	cdc8	bifunctional thymidylate/uridylate kinase	2
	YJR060W	cbf1	cp1 cpf1 cep1	3
	YJR094W-A	rpl43b	l43e l43b ribosomal 60s subunit protein l43b	3
	YJR144W	mgm101	mgm9	2
	YJR145C	rps4a	s4a ribosomal 40s subunit protein s4a rp5 s7a ys6 s4e	1
	YKL009W	mrt4		2
	YKL048C	elm1	ldb9	2
	YKL053C-A	mdm35		3
	YKL096W	cwp1	yju1	2
	YKL153W			2
	YKL170W	mrpl38	yml38 mrpl34 mitochondrial 54s ribosomal protein yml38/yml34 yml34	2
	YKL211C	trp3	bifunctional anthranilate synthase/indole-3-glycerol-phosphate synthase	1
	YKL216W	ura1	dihydroorotate dehydrogenase	3
	YKR006C	mrpl13	mitochondrial 54s ribosomal protein yml13 yk105 yml13	2
	YKR007W	meh1	gse2 ego1	3
	YKR027W	bch2	fmp50	3
	YKR071C	dre2		3
	YKR072C	sis2	hal3 phosphopantothenoylcysteine decarboxylase complex subunit sis2	2
	YKR073C			2
	YLL007C			2
	YLL012W	yeh1		3
	YLL013C	puf3		2
	YLL022C	hif1		3
	YLL024C	ssa2	yg102	3
	YLL036C	prp19	e3 ubiquitin-protein ligase prp19 pso4	1
	YLL045C	rpl8b	l4b scl41 krb1 l8b rp6 ribosomal 60s subunit protein l8b l8e yl5	1
	YLR023C	izh3		3
	YLR024C	ubr2	putative ubiquitin-protein ligase ubr2	3
	YLR039C	ric1		2
	YLR048W	rps0b	yst2 ribosomal 40s subunit protein s0b nab1b s0b s2	1
	YLR056W	erg3	c-5 sterol desaturase pso6 syr1	3
	YLR064W	per33		1
	YLR068W	fyv7		1
	YLR074C	bud20		2
	YLR095C	ioc2		2
	YLR167W	rps31	ys24 ubi3 rps37 s37 s31 ub13 s31e ubiquitin-ribosomal 40s subunit protein s31 fusion protein	3
	YLR182W	swi6	sds11 psl8	2
	YLR192C	hcr1		3
	YLR221C	rsa3		3
	YLR246W	erf2		1
	YLR276C	dbp9		1
	YLR325C	rpl38	ribosomal 60s subunit protein l38 l38e l38	1
	YLR338W	opi9		1
	YLR344W	rpl26a	l33a l24 l26a yl33 ribosomal 60s subunit protein l26a	3
	YLR366W			3
	YLR388W	rps29a	s29a s36a s14 ribosomal 40s subunit protein s29a ys29a ys29	2
	YLR397C	afg2	drg1	1
	YLR398C	ski2		2
	YLR402W			3
	YLR406C	rpl31b	ribosomal 60s subunit protein l31b l31e yl28 l31b l34b	3
	YLR422W			1
	YLR426W	tda5		3
	YML031C-A		yml032c-a	2
	YML032C	rad52		2
	YML036W	cgi121		3
	YML046W	prp39		3
	YML067C			3
	YML095-A	erv41		1
	YML097C	vps9	vpt9 vpl31	1
	YML107C	pml39		1
	YML121W	gtr1		3
	YML124C	tub3		1
	YMR016C	sok2		3
	YMR038C	ccs1	ccs lys7	3
	YMR042W	arg80	argri argr1	2
	YMR064W	aep1	nca1	2
	YMR078C	ctf18	chl12	3
	YMR133W	rec114		2
	YMR170C	ald2		3
	YMR211W	dml1		3
	YMR265C			1
	YMR269W	tma23	ymr268w-a	3
	YMR283C	rit1	initiator methionine trna 2'-o-ribosyl phosphate transferase	2
	YNL031C	hht2		2
	YNL032W	siw14	oca3	3
	YNL037C	idh1	isocitrate dehydrogenase (nad(+)) idh1	3
	YNL038W	gpi15		2
	YNL044W	yip3		3
	YNL045W	lap2		1
	YNL067W	rpl9b	l9b yl11 l8b rp24 ribosomal 60s subunit protein l9b l6	3
	YNL074C	mlf3	ymk1	3
	YNL079C	tpm1	tropomyosin	3
	YNL167C	sko1	acr1	2
	YNL179C		srf6	3
	YNL198C			3
	YNL225C	cnm67		1
	YNL226W			3
	YNL250W	rad50		2
	YNL326C	pfa3		1
	YNR024W	mpp6		2
	YNR025C			2
	YNR029C			2
	YNR050C	lys9	lys13	1
	YNR068C		bul3	1
	YOL039W	rpp2a	ribosomal protein p2a rpla2 rpl44	3
	YOL041C	nop12		3
	YOL086C	adh1	alcohol dehydrogenase adh1 adc1	3
	YOL087C	duf1		1
	YOL119C	mch4		1
	YOL143C	rib4	lumazine synthase rib4	2
	YOL154W	zps1		2
	YOL165C	aad15		3
	YOL166C			1
	YOR082C			3
	YOR084W	lpx1		3
	YOR096W	rps7a	s7e rps30 rp30 ribosomal 40s subunit protein s7a s7a	2
	YOR139C			2
	YOR140W	sfl1		1
	YOR243C	pus7	pseudouridine synthase pus7	2
	YOR290C	snf2	tye3 swi2 haf1 gam1	1
	YOR309C			2
	YOR332W	vma4		1
	YOR359W	vts1		1
	YPL008W	chl1	mcm12 lpa9 ctf1	2
	YPL025C			2
	YPL051W	arl3		1
	YPL078C	atp4	lpf7	3
	YPL079W	rpl21b	ribosomal 60s subunit protein l21b l21b l21e	3
	YPL080C			2
	YPL086C	elp3	kti8 elongator subunit elp3 hpa1 kat9 tot3	3
	YPL180W	tco89		3
	YPL184C	mrn1	ptr69	1
	YPL208W	rkm1		3
	YPL260W			1
	YPL262W	fum1	fumarase fum1	2
	YPR044C	opi11		3
	YPR074C	tkl1		3
	YPR114W			3
	YPR179C	hda3	plo1	2
	YPR180W	aos1	e1 ubiquitin-activating protein aos1 rhc31	2
	YPR189W	ski3	ski5	1
Stationary_Sensitive
NON-ESSENTIAL
	Systematic Name	Standard Name	Alias	Rating
	YAL048C	gem1	gon1	-3
	YAR003W	swd1	fun16 cps50 saf49	-1
	YBL007C	sla1		-3
	YBL030C	pet9	op1 anc2 aac2	-2
	YBL038W	mrpl16	yml47	-3
	YBL045C	cor1	qcr1	-3
	YBL051C	pin4	mdt1	-1
	YBL099W	atp1		-3
	YBL100C			-3
	YBR003W	coq1		-3
	YBR006W	uga2	uga5	-2
	YBR078W	ecm33		-3
	YBR120C	cbp6		-2
	YBR163W	exo5	dem1	-3
	YBR240C	thi2	pho6 phof	-2
	YCR017C	cwh43		-1
	YCR018C	srd1		-1
	YCR028C-A	rim1		-3
	YCR064C			-3
	YDL007W	rpt2	yhs4 yta5	-3
	YDL023C		srf4	-3
	YDL032W			-3
	YDL074C	bre1		-3
	YDL107W	mss2		-3
	YDL133W	srf1		-2
	YDL160C	dhh1		-1
	YDL198C	ggc1	yhm1	-3
	YDL202W	mrpl11	yml11	-3
	YDR027C	vps54	luv1 tcs3 cgp1	-1
	YDR034C-A			-1
	YDR041W	rsm10		-1
	YDR074W	tps2	pfk3 hog2	-3
	YDR114C			-2
	YDR204W	coq4		-3
	YDR230W			-3
	YDR231C	cox20		-3
	YDR299W	bfr2		-2
	YDR300C	pro1		-2
	YDR317W	him1		-2
	YDR322W	mrpl35	yml35	-2
	YDR347W	mrp1		-3
	YDR350C	atp22	tcm10	-3
	YDR375C	bcs1		-3
	YDR377W	atp17		-3
	YDR392W	spt3		-1
	YDR395W	sxm1	kap108	-1
	YDR405W	mrp20	YmL41	-3
	YDR432W	npl3	nop3 mtr13 nab1 mts1	-2
	YDR433W		kre22	-2
	YDR462W	mrpl28	yml28	-1
	YDR469W	sdc1		-1
	YDR494W	rsm28		-2
	YDR500C	rpl37B		-2
	YDR529C	qcr7	ucr7 cor4 cro1	-2
	YDR540C	irc4		-1
	YEL024W	rip1		-3
	YEL031W	spf1	pio1 per9 cod1	-3
	YEL050C	rml2		-2
	YEL062W	npr2		-1
	YER017C	afg3	yta10	-3
	YER026C	cho1	pss1	-3
	YER029C	smb1	sm b smb	-3
	YER041W	yen1		-3
	YER077C			-2
	YER116C	slx8		-1
	YER123W	yck3	cki3	-1
	YER141W	cox15		-3
	YER153C	pet122		-3
	YER154W	oxa1	pet1402	-3
	YER164W	chd1		-2
	YFL025C	bst1		-2
	YFL031W	hac1	ern4 ire15	-2
	YFL032W			-2
	YFL033C	rim15	tak1	-1
	YFR019W	fab1	svl7	-3
	YFR020W			-2
	YGL058W	rad6	pso8 ubc2	-3
	YGL103W	rpl28	l29 l15 l28 rp44 yl24 cyh2	-3
	YGL129C	rsm23		-2
	YGL168W	hur1		-2
	YGL218W		srf1	-3
	YGL234W	ade5,7		-1
	YGL235W			-1
	YGL244W	rtf1	csl3	-1
	YGR004W	pex31		-1
	YGR023W	mtl1		-2
	YGR054W			-1
	YGR071C	env11		-3
	YGR077C	pex8	pas6	-1
	YGR092W	dbf2		-1
	YGR104C	srb5	med18	-1
	YGR105W	vma21		-1
	YGR150C	ccm1	dmr1 rrg2	-3
	YGR171C	msm1	mitochondrial methionyl-trna synthetase	-3
	YGR220C	mrpl9	yml9	-2
	YGR255C	coq6		-3
	YHL004W	mrp4		-3
	YHL039W	efm1		-2
	YHR011W	dia4		-3
	YHR051W	cox6		-2
	YHR116W	cox23		-1
	YHR168W	mtg2		-3
	YHR169W	dbp8		-3
	YHR179W	oye2	old yellow enzyme	-3
	YIL001W			-2
	YIL017C	vid28	gid5 yil017w	-2
	YIL029C			-3
	YIL041W	gvp36		-3
	YIL065C	fis1	mdv2	-2
	YIL077C			-2
	YIL119C	rpi1		-1
	YIL131C	fkh1		-1
	YJL034W	kar2	grp78 bip	-3
	YJL063C	mrpl8	yml8 hrd238	-3
	YJL140W	rpb4	ctf15 b32	-3
	YJL183W			-1
	YJL185C	atg36		-1
	YJL217W	ree1		-1
	YJR074W	mog1		-3
	YJR102C	vps25	vpl12 vpt25	-1
	YJR104C	sod1	crs4	-1
	YJR122W	iba57	caf17	-3
	YJR129C			-1
	YJR142W			-3
	YKL002W	did4	vps14 vpt14 vpl2 ren1 grd7 chm2 vps2	-2
	YKL003C	mrp17		-2
	YKL037W	aim26		-3
	YKL055C	oar1		-2
	YKL097C			-2
	YKL161C	kdx1	mlp1	-3
	YLL026W	hsp104		-3
	YLL027W	isa1		-3
	YLL039C	ubi4	ub14 scd2	-2
	YLL040C	vps13	soi1 vpt2	-2
	YLR069C	mef1		-2
	YLR087C	csf1		-3
	YLR218C	coa4	cmc3	-3
	YLR242C	arv1		-3
	YLR260W	lcb5		-3
	YLR268W	sec22	tsl26 sly2	-3
	YLR374C			-1
	YLR382C	nam2	msl1 mitochondrial leucyl-trna synthetase leurs	-2
	YLR396C	vps33	vpt33 vpl25 vam5 slp1 pep14 cls14 met27	-2
	YLR439W	mrpl4	yml4	-3
	YML012C-A		yml013c-a	-2
	YML061C	pif1	tst1	-3
	YML073C	rpl6a	l6e yl16 yl16a l17a l6a rp18	-2
	YML113W	dat1		-1
	YML117W	nab6		-3
	YMR023C	mss1	pet53	-2
	YMR035C	imp2		-3
	YMR039C	sub1	tsp1	-2
	YMR047C	nup116	nsp116	-3
	YMR077C	vps20	vpt20 chm6 vpl10	-1
	YMR089C	yta12	rca1	-3
	YMR150C	imp1	pet-ts2858	-3
	YMR151W	yim2		-3
	YMR166C			-1
	YMR193W	mrpl24	yml24 yml14 mrpl14	-3
	YMR263W	sap30		-3
	YMR294W	jnm1	pac3 ins1	-2
	YMR307W	gas1	ggp1 cwh52	-2
	YMR311C	glc8		-2
	YNL001W	dom34		-1
	YNL023C	fap1		-1
	YNL025C	ssn8	gig3 cycc ume3 srb11 nut9 rye2	-1
	YNL059C	arp5		-1
	YNL073W	msk1		-3
	YNL080C	eos1		-3
	YNL086W	snn1	bls1	-1
	YNL280C	erg24		-3
	YNL297C	mon2	ysl2	-3
	YNL307C	mck1	cms1 ypk1	-3
	YNR036C	mrps12		-2
	YNR037C	rsm19		-3
	YNR040W			-1
	YNR041C	coq2		-2
	YNR042W			-3
	YOL023W	ifm1		-3
	YOL033W	mse1	mitochondrial glutamyl-trna synthetase	-3
	YOL050C			-2
	YOL142W	rrp40	mtr14	-2
	YOL166C			-3
	YOR007C	sgt2		-1
	YOR024W		irc12	-3
	YOR043W	whi2		-2
	YOR371C	gbp1	krh2	-1
	YPL002C	snf8	vpl14 vps22	-2
	YPL037C	egd1		-2
	YPL065W	vps28	vpl13 vpt28	-1
	YPL084W	bro1	lpf2 vps31 asi6 npi3	-3
	YPL120W	vps30	atg6 apg6 vpt30	-1
	YPL173W	mrpl40	yml40	-3
	YPL183W-A	rtc6	tae4 gon5	-3
	YPL215W	cbp3		-3
	YPL234C	vma11	tfp3 cls9	-3
	YPR061C	jid1		-3
	YPR067W	isa2		-3
	YPR099C			-3
	YPR100W	mrpl51		-3
	YPR134W	mss18		-2
	YPR136C			-1
	YPR166C	mrp2		-2
	YPR173C	vps4	did6 end13 vpt10 vpl4 grd13 csc1	-2

## Sheet: BOTH
RESISTANT IN BOTH PHASES	Systematic Name	Standard Name		SENSITIVE IN BOTH PHASES	Systematic Name	Standard Name
51 in total	YAL064W			99 in total	YAL048C	gem1
	YBR077C	slm4			YAR003W	swd1
	YBR084C-A	rpl19a			YBL007C	sla1
	YCL063W	vac17			YBL030C	pet9
	YCR095C	oca4			YBL038W	mrpl16
	YDL017W	cdc7			YBL045C	cor1
	YDR007W	trp1			YBL100C
	YDR008C				YBR003W	coq1
	YDR067C	oca6			YBR078W	ecm33
	YDR128W	mtc5			YBR163W	exo5
	YDR354W	trp4			YCR017C	cwh43
	YDR449C	utp6			YCR018C	srd1
	YER090W	trp2			YDL023C
	YGL026C	trp5			YDR027C	vps54
	YGL105W	arc1			YDR041W	rsm10
	YGL178W	mpt5			YDR204W	coq4
	YGL197W	mds3			YDR230W
	YGL215W	clg1			YDR231C	cox20
	YGR117C				YDR299W	bfr2
	YGR163W	gtr2			YDR300C	pro1
	YGR175C	erg1			YDR347W	mrp1
	YIL038C	not3			YDR377W	atp17
	YIL052C	rpl34b			YDR392W	spt3
	YIL057C	rgi2			YDR405W	mrp20
	YJL002C	ost1			YDR432W	npl3
	YJL008C	cct8			YDR433W
	YJL025W	rrn7			YDR469W	sdc1
	YJL026W	rnr2			YDR500C	rpl37b
	YJL148W	rpa34			YDR529C	qcr7
	YJR057W	cdc8			YEL031W	spf1
	YJR060W	cbf1			YEL050C	rml2
	YKL153W				YEL062W	npr2
	YKR007W	meh1			YER029C	smb1
	YKR027W	bch2			YER077C
	YLR167W	rps31			YER116C	slx8
	YLR402W				YFL025C	bst1
	YLR422W				YFL031W	hac1
	YML121W	gtr1			YFL032W
	YMR016C	sok2			YFL033C	rim15
	YMR170C	ald2			YGL058W	rad6
	YNL067W	rpl9b			YGL103W	rpl28
	YNL326C	pfa3			YGL168W	hur1
	YOL143C	rib4			YGL218W
	YOL165C	aad15			YGL234W	ade5,7
	YOR082C				YGR104C	srb5
	YOR096W	rps7a			YGR105W	vma21
	YOR139C				YGR150C	ccm1
	YOR290C	snf2			YGR200C	elp2
	YPL184C	mrn1			YGR220C	mrpl9
	YPL208W	rkm1			YGR255C	coq6
	YPR074C	tkl1			YHL004W	mrp4
					YHR011W	dia4
					YHR051W	cox6
					YHR168W	mtg2
					YHR169W	dbp8
					YIL017C	vid28
					YIL029C
					YIL041W	gvp36
					YIL065C	fis1
					YIL077C
					YJL034W	kar2
					YJL183W	mnn11
					YJR122W	iba57
					YJR129C
					YKL037W	aim26
					YLL026W	hsp104
					YLL027W	isa1
					YLR069C	mef1
					YLR087C	csf1
					YLR242C	arv1
					YLR268W	sec22
					YLR374C
					YML012C-A
					YML061C	pif1
					YML073C	rpl6a
					YMR047C	nup116
					YMR077C	vps20
					YMR151W	yim2
					YMR166C
					YMR193W	mrpl24
					YMR263W	sap30
					YMR307W	gas1
					YNL025C	ssn8
					YNL080C	eos1
					YNL280C	erg24
					YOL050C
					YOL142W	rrp40
					YOR024W
					YOR371C	gpb1
					YPL173W	mrpl40
					YPL215W	cbp3
					YPL234C	vma11
					YPR061C	jid1
					YPR099C
					YPR100W	mrpl51
					YPR136C
					YPR146C
					YPR166C	mrp2
					YPR173C	vps4
