# Supplementary material for: Saccharomyces cerevisiae Genes Involved in Survival of Heat Shock
Source: G3 (Bethesda). 2013 Oct 18;3(12):2321–33. doi: 10.1534/g3.113.007971 (PMC3852394; doi:10.1534/g3.113.007971)
Supplement: Supporting Information [file supp_g3.113.007971_FileS2.xlsx]

## Sheet: Sheet1
Supplementary File S2. Genes identified in the heat shock screen that also had >2 fold difference in the microarray data of Gasch et al. (2000) - "Heat Shock 20 minutes hs-1"
NON ESSENTIAL		Exponential Sensitive	Exponential Resistant	Stationary Sensitive	Stationary Resistant	ESSENTIAL	Exponential Sensitive	Exponential Resistant	Stationary Sensitive	Stationary Resistant
		YAL033W	YAL064W	YBL045C	YAL033W		YBL014C	YBL092W	YEL026W	YBL092W
		YAL047C	YBR084C-A	YBR006W	YAL059W		YHR143W-A	YBR189W	YIL033C	YBR202W
		YBL027W	YBR249C	YBR163W	YBL026W		YIL033C	YBR190W	YKL036C	YJL050W
		YBL045C	YCL063W	YDL023C	YBL027W		YKL035W	YBR191W	YLR293C	YJR123W
		YBL082C	YDR024W	YDR074W	YBL072C		YLR293C	YBR202W	YML093W	YLR323C
		YBR003W	YDR025W	YDR204W	YBR031W		YML093W	YDR064W	YNL126W	YNL002C
		YBR009C	YDR148C	YDR230W	YBR084C-A		YNL110C	YDR398W	YOR145C
		YBR105C	YDR425W	YDR231C	YBR162C		YNL112W	YDR429C
		YBR163W	YDR449C	YDR299W	YBR224W		YNL126W	YER025W
		YBR179C	YGL148W	YDR300C	YCL037C		YOL040C	YGR095C
		YBR189W	YHR202W	YDR395W	YCL063W		YPL131W	YGR158C
		YBR266C	YIL052C	YDR462W	YCR063W		YPL142C	YKL172W
		YBR267W	YIL103W	YDR469W	YDL020C		YPR187W	YLR075W
		YBR279W	YJL002C	YDR500C	YDL035C			YLR076C
		YCR047C	YJL008C	YDR529C	YDL060W			YLR167W
		YCR061W	YJL025W	YEL024W	YDL061C			YLR339C
		YDL116W	YJL148W	YER001W	YDL063C			YOL021C
		YDL191W	YLL020C	YER141W	YDL081C			YOL120C
		YDR081C	YLR167W	YGL103W	YDL113C			YOR168W
		YDR204W	YLR252W	YGR023W	YDL136W			YOR206W
		YDR230W	YLR388W	YGR054W	YDR083W			YPL044C
		YDR231C	YML106W	YGR150C	YDR121W			YPL126W
		YDR255C	YMR016C	YHL039W	YDR161W			YPL238C
		YDR299W	YMR143W	YHR169W	YDR225W			YPR142C
		YDR300C	YMR304W	YIL077C	YDR267C
		YDR469W	YNL067W	YIL131C	YDR274C
		YDR490C	YNL248C	YJL034W	YDR294C
		YDR500C	YOR096W	YJL217W	YDR349C
		YDR505C	YPL226W	YJR104C	YDR417C
		YDR512C	YPL279C	YJR129C	YDR449C
		YDR529C	YPR074C	YLR069C	YDR490C
		YGL103W		YML073C	YDR496C
		YGL211W		YML113W	YEL046C
		YGL227W		YMR193W	YER020W
		YGL234W		YMR307W	YER087C-A
		YGL246C		YMR311C	YER132C
		YGR061C		YNL001W	YER177W
		YGR150C		YNL023C	YGL014W
		YGR200C		YOL142W	YGL035C
		YGR255C		YPL037C	YGL036W
		YGR285C		YPL120W	YGL055W
		YHL011C		YPR136C	YGR034W
		YHL032C			YGR078C
		YHL033C			YGR081C
		YHR100C			YGR085C
		YHR169W			YGR118W
		YIL077C			YGR145W
		YIL098C			YGR148C
		YIL122W			YGR172C
		YIL154C			YGR285C
		YJL034W			YHR064C
		YJL075C			YHR066W
		YJL080C			YHR075C
		YJL183W			YHR081W
		YJL188C			YHR128W
		YJL189W			YIL052C
		YJR003C			YIR026C
		YJR073C			YJL002C
		YJR129C			YJL008C
		YKL009W			YJL015C
		YKL074C			YJL025W
		YKL182W			YJL148W
		YKR024C			YJL177W
		YLL009C			YJL208C
		YLR061W			YJR016C
		YLR069C			YJR094W-A
		YLR079W			YJR145C
		YLR176C			YKL009W
		YLR185W			YKL048C
		YLR188W			YKL216W
		YLR222C			YLL012W
		YLR338W			YLL022C
		YLR435W			YLL024C
		YML018C			YLL045C
		YML073C			YLR048W
		YML090W			YLR056W
		YMR142C			YLR068W
		YMR179W			YLR074C
		YMR191W			YLR167W
		YMR193W			YLR221C
		YMR307W			YLR276C
		YMR312W			YLR325C
		YNL061W			YLR338W
		YNL299W			YLR388W
		YNL322C			YLR397C
		YOL041C			YLR406C
		YOL142W			YMR016C
		YOR054C			YMR078C
		YOR209C			YMR133W
		YPL154C			YMR269W
		YPL157W			YNL045W
		YPL227C			YNL067W
		YPR136C			YNR024W
					YNR025C
					YOL039W
					YOL041C
					YOL086C
					YOR096W
					YOR243C
					YOR309C
					YOR359W
					YPL079W
					YPL086C
					YPR044C
					YPR074C
